# Supplementary material for: Vegetative Propagule Pressure and Water Depth Affect Biomass and Evenness of Submerged Macrophyte Communities
Source: PLoS One. 2015 Nov 11;10(11):e0142586. doi: 10.1371/journal.pone.0142586 (PMC4641593; doi:10.1371/journal.pone.0142586)
Supplement: S1 Table — (XLSX) [file pone.0142586.s001.xlsx]

## Sheet: Sheet1
	1：30 cm 2：70 cm	1：low 2：medium 3：high propagule pressure level	Total			Hydrilla verticillata			Myriophyllum spicatum			Ceratophyllum demersum			Elodea nuttallii
Number of pot	water depth	Pressure	biomass (g)	node number	shoot length (m)	biomass (g)	node number	shoot length (m)	biomass (g)	node number	shoot length (m)	biomass (g)	node number	shoot length (m)	biomass (g)	node number	shoot length (m)
1	1	1	3.204	1161.97	14.0955	2.606	854.965	11.4105	0.258	54	0.505	0.191	94	0.895	0.149	159	1.285
2	1	1	3.969	1257.91	15.24	2.789	860.913	11.165	0.716	53	1.363	0.243	112	1.112	0.221	232	1.6
3	1	1	0.53	371.182	4.19375	0.339	174.182	2.71575	0	0	0	0.124	70	0.635	0.067	127	0.843
4	1	1	1.879	814.292	10.0428	1.521	466.292	7.47177	0.018	6	0.086	0.074	25	0.216	0.266	317	2.269
5	1	1	1.312	755.625	8.09625	0.786	507.625	6.12425	0	0	0	0.451	139	0.956	0.075	109	1.016
1	1	2	3.523	1456.9	16.6371	2.496	940.901	11.7351	0.263	34	0.4	0.573	157	1.665	0.191	325	2.837
2	1	2	4.47	1402.15	20.2006	3.609	1019.15	16.1026	0.562	48	0.979	0.098	57	0.616	0.201	278	2.503
3	1	2	1.473	756.256	8.358	1.019	450.256	5.644	0	0	0	0.377	181	1.627	0.077	125	1.087
4	1	2	2.693	1021.38	11.9024	2.202	689.38	9.16942	0.123	24	0.219	0.17	67	0.697	0.198	241	1.817
5	1	2	2.235	974.418	9.51481	1.909	699.418	6.94481	0	0	0	0.159	64	0.651	0.167	211	1.919
1	1	3	7.077	1679.02	19.7361	5.69	1347.02	15.0611	1.03	114	2.42	0.296	127	1.457	0.061	91	0.798
2	1	3	8.041	2172.38	28.8237	5.935	1543.38	21.2987	1.288	154	3.095	0.577	173	1.841	0.241	302	2.589
3	1	3	1.719	1191.08	15.1922	1.532	967.075	13.2422	0	0	0	0.102	82	0.669	0.085	142	1.281
4	1	3	5.192	1827.72	18.8642	4.164	1344.72	15.0052	0.201	23	0.319	0.598	147	1.386	0.229	313	2.154
5	1	3	3.379	1116.44	13.1014	2.853	754.441	10.3454	0	0	0	0.275	84	0.645	0.251	278	2.111
6	2	1	0.596	270.351	3.19086	0.413	132.351	2.22286	0	0	0	0.129	43	0.455	0.054	95	0.513
7	2	1	0.182	225	1.531	0.112	73	0.829	0	0	0	0.007	3	0.036	0.063	149	0.666
8	2	1	1.28	732.457	9.77039	0.787	427.457	5.98839	0	0	0	0.366	95	1.792	0.127	210	1.99
9	2	1	0.357	207	1.988	0.096	20	0.298	0	0	0	0.197	80	0.844	0.064	107	0.846
10	2	1	0.183	156	1.305	0.104	49	0.626	0	0	0	0.03	19	0.117	0.049	88	0.562
6	2	2	1.043	479.376	5.42344	0.889	311.376	4.15844	0	0	0	0.113	66	0.647	0.041	102	0.618
7	2	2	0.662	524.471	6.21844	0.277	130.471	2.33844	0	0	0	0.221	77	0.688	0.164	317	3.192
8	2	2	2.924	1189.18	14.9439	2.738	975.178	12.8899	0	0	0	0.056	35	0.258	0.13	179	1.796
9	2	2	0.996	461.185	5.61289	0.786	380.185	4.79289	0	0	0	0.21	81	0.82	0	0	0
10	2	2	0.321	170	2.25	0.181	100	1.685	0	0	0	0.125	19	0.239	0.015	51	0.326
6	2	3	2.143	898.062	11.6659	1.772	613.062	9.38488	0	0	0	0.271	91	1.105	0.1	194	1.176
7	2	3	0.535	460.833	4.89704	0.277	230.833	3.19704	0	0	0	0.206	104	1.041	0.052	126	0.659
8	2	3	3.169	1046.47	16.8055	2.639	668.469	13.5205	0	0	0	0.349	121	1.166	0.181	257	2.119
9	2	3	2.508	1178.44	18.1973	1.932	832.437	14.4123	0	0	0	0.463	161	2.09	0.113	185	1.695
10	2	3	1.146	567.093	6.8947	0.349	195.093	2.8657	0	0	0	0.738	262	3.212	0.059	110	0.817
			1.78997	34.0876	3.7544	1.61431	29.2398	3.37794	0.507937	7.34847	0.710634	0.437035	9.69536	0.946044	0.386005	12.6095	1.13358
			1.99223	35.4671	3.90384	1.67003	29.3413	3.3414	0.846168	7.28011	1.16748	0.49295	10.583	1.05451	0.470106	15.2315	1.26491
			0.728011	19.2661	2.04786	0.582237	13.1978	1.64795	0	0	0	0.352136	8.3666	0.796869	0.258844	11.2694	0.91815
			1.37077	28.5358	3.16903	1.23329	21.5938	2.73345	0.134164	2.44949	0.293258	0.272029	5	0.464758	0.515752	17.8045	1.50632
			1.14543	27.4886	2.84539	0.886566	22.5305	2.47472	0	0	0	0.671565	11.7898	0.977753	0.273861	10.4403	1.00797
			1.87697	38.1694	4.07886	1.57987	30.6741	3.42566	0.512835	5.83095	0.632456	0.756968	12.53	1.29035	0.437035	18.0278	1.68434
			2.11424	37.4453	4.49451	1.89974	31.9242	4.01281	0.749667	6.9282	0.989444	0.31305	7.54983	0.784857	0.44833	16.6733	1.58209
			1.21367	27.5001	2.89102	1.00946	21.2192	2.37571	0	0	0	0.614003	13.4536	1.27554	0.277489	11.1803	1.04259
			1.64104	31.959	3.44999	1.48391	26.256	3.02811	0.350714	4.89898	0.467974	0.412311	8.18535	0.834865	0.444972	15.5242	1.34796
			1.49499	31.2157	3.08461	1.38167	26.4465	2.6353	0	0	0	0.398748	8	0.806846	0.408656	14.5258	1.38528
			2.66026	40.9759	4.44253	2.38537	36.7018	3.88086	1.01489	10.6771	1.55563	0.544059	11.2694	1.20706	0.246982	9.53939	0.893308
			2.83567	46.6088	5.36877	2.43619	39.2859	4.61505	1.1349	12.4097	1.75926	0.759605	13.1529	1.35683	0.490918	17.3781	1.60904
			1.31111	34.512	3.89772	1.23774	31.0978	3.63899	0	0	0	0.319374	9.05539	0.817924	0.291548	11.9164	1.13181
			2.2786	42.7519	4.3433	2.04059	36.6704	3.87366	0.44833	4.79583	0.564801	0.773305	12.1244	1.17729	0.478539	17.6918	1.46765
			1.83821	33.4132	3.61958	1.68908	27.4671	3.21642	0	0	0	0.524404	9.16515	0.803119	0.500999	16.6733	1.45293
			0.77201	16.4424	1.7863	0.642651	11.5044	1.49093	0	0	0	0.359166	6.55744	0.674537	0.232379	9.74679	0.71624
			0.426615	15	1.23734	0.334664	8.544	0.910494	0	0	0	0.083666	1.73205	0.189737	0.250998	12.2066	0.816088
			1.13137	27.0639	3.12576	0.88713	20.675	2.44712	0	0	0	0.604979	9.74679	1.33866	0.356371	14.4914	1.41067
			0.597495	14.3875	1.40996	0.309839	4.47214	0.545894	0	0	0	0.443847	8.94427	0.918695	0.252982	10.3441	0.919783
			0.427785	12.49	1.14237	0.32249	7	0.791202	0	0	0	0.173205	4.3589	0.342053	0.221359	9.38083	0.749667
			1.02127	21.8946	2.32883	0.942868	17.6458	2.03923	0	0	0	0.336155	8.12404	0.804363	0.202485	10.0995	0.78613
			0.813634	22.9013	2.49368	0.526308	11.4224	1.5292	0	0	0	0.470106	8.77496	0.829458	0.404969	17.8045	1.78662
			1.70997	34.4845	3.86573	1.65469	31.2278	3.59024	0	0	0	0.236643	5.91608	0.507937	0.360555	13.3791	1.34015
			0.997998	21.4752	2.36915	0.886566	19.4983	2.18927	0	0	0	0.458258	9	0.905539	0	0	0
			0.566569	13.0384	1.5	0.425441	10	1.29808	0	0	0	0.353553	4.3589	0.488876	0.122474	7.14143	0.570964
			1.4639	29.9677	3.41554	1.33116	24.7601	3.06348	0	0	0	0.520577	9.53939	1.05119	0.316228	13.9284	1.08444
			0.731437	21.467	2.21293	0.526308	15.1932	1.78803	0	0	0	0.453872	10.198	1.02029	0.228035	11.225	0.811788
			1.78017	32.3492	4.09945	1.6245	25.8548	3.67703	0	0	0	0.590762	11	1.07981	0.425441	16.0312	1.45568
			1.58367	34.3284	4.26583	1.38996	28.852	3.79636	0	0	0	0.680441	12.6886	1.44568	0.336155	13.6015	1.30192
			1.07051	23.8137	2.62578	0.590762	13.9676	1.69284	0	0	0	0.859069	16.1864	1.79221	0.242899	10.4881	0.903881
